# Supplementary material for: Biological Activity Evaluation of Phenolic Isatin-3-Hydrazones Containing a Quaternary Ammonium Center of Various Structures
Source: Int J Mol Sci. 2024 Oct 17;25(20):11130. doi: 10.3390/ijms252011130 (PMC11507835; doi:10.3390/ijms252011130)
Supplement: Supplementary file 1 [file ijms-25-11130-s001.zip]

Archive with 1 entries (1 files):
- ijms-3215704-supplementary.pdf
